# Supplementary material for: Functional human genes typically exhibit epigenetic conservation
Source: PLoS One. 2021 Sep 14;16(9):e0253250. doi: 10.1371/journal.pone.0253250 (PMC8439480; doi:10.1371/journal.pone.0253250)
Supplement: S1 Table — Curated from: Nat Rev Gastroenterol. Hepatol. 2019;16:19–34. (XLSX) [file pone.0253250.s001.xlsx]

## Sheet: S1 Table
List of essential intestinal crypt genes curated from: Nat Rev Gastroenterol Hepatol. 2019;16:19-34
GRB2
KRAS
CTNNB1
MST1
CSNK1A1
PIK3CA
SOX9
APC
YAP1
NEUROG3
RBPJ
BMPR1A
DKK1
HES1
TGFA
LRP5
GSK3B
GSK3B
SMAD4
CDK6
SRC
LGR5
FZD1
DVL1
TERT
AXIN2
EPHB3
BMPR2
POU2F3
PSEN1
DLL4
DLL1
PDGFA
TCF4
WNT3
GFI1
LRIG1
RNF43
WNT5A
NOTCH1
AKT1
LRP6
PSEN2
ZNRF3
BMP4
BMP2
SPIB
BCL2
HOPX
CDCA7
EGF
LGR4
ATOH1
SPDEF
BMI1
