# Supplementary material for: Functional human genes typically exhibit epigenetic conservation
Source: PLoS One. 2021 Sep 14;16(9):e0253250. doi: 10.1371/journal.pone.0253250 (PMC8439480; doi:10.1371/journal.pone.0253250)
Supplement: S2 Table — More conserved is defined as gene PWD<0.5 in the conserved tissue and PWD>.1 in the other tissue. Red lettering identifies HOX and homeobox genes. (XLSX) [file pone.0253250.s002.xlsx]

## Sheet: S2 Table
More Conserved in colon versus SI				More conserved in SI than colon				More conserved in endometrium than colon					More conserve in colon than endometrium					More conserved is defined as gene PWD<0.5 in the conserved tissue and PWD>.1 in the other tissue
CPA6				PPT2				MEIS1-AS2					HOXA11AS					Red lettering identifies HOX and homeobox genes
HOXA11				GATA5				DLX5					HOXA1
ELAVL2				FAM176A				MSX1					PROX1
ACVR1C				OSR2				DLX6					HOXA6
CWH43				HOXC9				HOXB4					CDX2
TM4SF1				NLRP6				HOXB5					NKX6-2
TRIM61				TNFSF13B				DLX6-AS1					POU3F3
LEFTY1				ZNF814				HOXB2					HOXA13
ACTBL2				ZNF354C				HOXB3					HOXA7
EVX1-AS				MR1				MEIS1					HOXA11
LOC100505841				PF4				PRRX1					EVX1-AS
LRRC75A				C3orf32				ADNP2					HOXA10
CXCL5				WDR69				DLX6AS					HOXA10-AS
NUPR1				MTTP				PAX8-AS1					HOXA4
IQCF6				ZNF389				PAX8					HOXA9
LINC01324				GLIPR1L1				C1orf51					HOXA-AS3
MSGN1				DSG3				SOX17					AADACL3
PDE6H				OLFM4				MIR193A					LOC100130264
LINC01339				LOC100506985				VIMP					LINC00896
MIR1207				LOC642366				CIART					TMEM229A
MIR196A1				LOC646999				ABRACL					GUCA2A
VTRNA1-2				MIR150				SALL1					HAND1
RNASE3				KRT10				LOC100289650					PRKG1-AS1
GPR109A				LINC00501				RAB34					C5orf39
LOC100169752				MIR431				LOC101929194					RDH5
LOC101928223				REG1P				MMP10					LOC101926964
MIR497HG				C17orf78				TICAM2					LOC100507156
ZC2HC1A				ATP6V1B1-AS1				LOC101927318					OR5M10
ARL14				LINC01099				ZNF671					LOC102724153
ATP11A-AS1				LINC01450				C6orf155					NAGS
FAM55D				LOC100124692				LINC01047					MGAT4EP
KIAA0087				LOC101928812				C2CD4B					LOC100127888
METTL11A				PLCXD2-AS1				LOC100506895					MIR378A
SAMSN1-AS1								CDKN2BAS					LINC00317
MAP10								MIR922					MRC1
C2CD4D								SPATA8					DCBLD1
SPX								LOC105447648					LPAL2
CSN1S2AP								LOC100129203					MIR595
LINC00507								LINC00857					KIAA0087
LINC01558								LOC101929626					LINC01010
LOC100507156								GPR77					KRTAP5-9
LOC102467222								KRTAP19-8					MT1E
								ASB6					MIR369
								CSN1S2B					CPXM2
								LOC144742					MYH8
								MIR2117					LOC101929733
								ANO1-AS2					SEMG2
								C6orf227					LOC646627
								TFPI2					FABP1
								C4orf38					GIPC2
								LOC100271831					TMSL3
								LINC01216					NSMF
								KRTAP7-1					COA6
								OR1N1					KLK2
								HSPB8					CENPV
								IDO1					DPF3
								LINC00879					LOC151484
								ACSS3					METTL11A
								TNFRSF13C					LINC01378
								KLHL14					C20orf202
								HCG17					CHP2
								CNPY4					OR11L1
								PSG10					COX7B2
								LOC102724000					CHRNA7
								COX8C					SERPINB5
								FLJ35024					SLC10A2
								IFI44L					NR5A2
								PCDH10					PCDH20
								NCRNA00175					LOC100996583
								MIR620					CNR1
								LOC102724804					SAMSN1-AS1
								TMEM88					KBTBD11-OT1
								KRT10					OR4F15
								CARD6					LOC643406
								LINC00431					SP9
								ZNF382					VGLL2
								MR1					TIMP4
								LINC00094					LINC01516
								OR1J1					HNF4A
								LOC101929331					FAR2
								LOC101928471					C10orf120
								DPPA2					TMEM246-AS1
								LOC285043					TINAG
								CTD-2350J17.1					C2orf72
								NOSIP					HSPA1A
								C7orf45					MROH2B
								LOC400794					MIR196B
								ZNF354C					LINC00609
								FKBP1B					MIR1256
								WTIP					ELAVL2
								NARR					LOC102467222
								FIGN					LINC00842
								PLEKHG4B					SATB2-AS1
								LOC101927334					C5orf48
								LINC01535					CD14
								C20orf194					LINC01351
								CLIC3					CCL15
								MTUS2-AS1					PNLIPRP1
								LONRF2					OR1S1
								FLRT2					OR2A12
								SERPINA5					LINC01121
								SLFN11					LINC01389
								PSG2					LINC01324
								CCDC170					GABRB2
								OPRK1					CEACAM5
								LOC121838					KLK1
								LOC101928618					GABRA2
								C1orf173					MGC12982
								FAM176A					RNASE3
								EFHA2					TMEM246
								SLC27A6					ZNF233
								MBL1P					CYP2G1P
								MIR29B1					LOC286114
								LINC01354					OR6C68
								LOC100190940					MIR196A1
								VPREB3					MIR1275
								MEPE					LOC284100
								RBM24					CCL4
								TMEM125					LOC285401
								C17orf78					OR1S2
								RGS20					MGAM2
								BRINP2					PTGDR
								PTX3					HIST1H1A
								CLEC4E					GABRA4
								AMOTL1					SLAMF1
								ACADL					FLJ32063
								LINC00939					OR9A4
								HRASLS2					MS4A12
								C1orf195					CNTN4-AS2
								ADGRF1					FOXP2
								TNFRSF19					LINC00507
								NRG4					DIO3
								PPT2					CCL18
								SALL2					LOC101928314
								GPR37L1					SNORD123
								PRF1					LINC01309
								HTRA1					CCND2-AS1
								ITIH5					SPACA1
								MIR551B					C2CD4D
								WASF3
								DAAM2
								GUCY1B3
								HOMER3
								FAM171A2
								AQP3
								FAM71C
								MT4
								MIR451
								LIN7A
								PGAM1P5
								PLCB1
								TMBIM1
								ST3GAL1
								SLC4A11
								FZD10
								DENND6B
								LOC102546226
								SLC1A3
								GRLF1
								LOC101928973
								KRT38
								LOC101929147
								RP1L1
								TMEM155
								ERICH3-AS1
								FAM55A
								CEP41
								CCNA1
								LOC149620
								NR2F1-AS1
								C10orf32
								TGFB2
								LOC285626
								LINC01055
								ENG
								KTI12
								B4GALT3
								LINC01225
								PTCHD2
								PHF21B
								CST1
								GBP5
								MIR575
								CST8
								C12orf50
								CDRT4
								ZNF667
								SMR3A
								RGS7BP
								LOC100126784
								KRT34
								ZNF626
								B4GALT7
								TMEM247
								C11orf44
								CHRNB3
								MIR30A
								FREM3
								RNF150
								C1orf189
								CST4
								LINC01524
								CDH2
								ANO1
								FAM5B
								UNC5B
								CSF3R
								HID1
								ADAM18
								IDO2
								EIF2B5-AS1
								ATP11AUN
								LOC84931
								GPR81
								LINC00644
								LINC00996
								LOC253573
								HPN
								ABCA3
								LOC101929771
								IFI16
								RNF224
								MIR143
								FAM213A
								MPDZ
								LOC100130015
								NR2F1
								EMC9
								HGFAC
								FBXL7
								OR51F2
								C20orf141
								KCNN1
								SPERT
								EML1
								FASLG
								WDR86
								EDNRB
								C14orf132
								C8orf74
								LOC101060498
								LOC101929268
								JAZF1-AS1
								LOC101929217
								LAMA1
								TMIE
								LOC101928306
								CRIP3
								MIR6504
								PCAT19
								OLFM4
								C15orf54
								MYOC
								VNN2
								LINC01449
								ADCYAP1R1
								MUC16
								MTTP
								LOC148145
								FAM155A
								EVC
								MUC21
								GLT25D2
								TEX22
								LPCAT2
								LINC01429
								BRD4
								FAP
								CLIC1
								ZNF528
								PALMD
								PSG8
								COL21A1
								MTX1
								TUBB8
								LOC439933
								GNB4
								EVC2
								EVA1A
								SERPINC1
								SLFN12
								MIR190
								WDR66
								IL2
								MMP2
								TUNAR
								TCF7L1
								C11orf94
								SLC9B2
								COL18A1
								SCGB2A1
								ALDH3B2
								AICDA
								LOC728276
								HMGB4
								TNFRSF25
								C20orf195
								ARL9
								GIMAP4
								S1PR3
								CELP
								MIR25
								DNAH17-AS1
								CHI3L1
								GLB1L
								CHST15
								C10orf27
								LINC01503
								IGSF5
								CEP85L
								CALCR
								LOC390858
								PREX2
								AK1
								ATP10A
								PROK1
								AVIL
								OR51L1
								LIFR
								LINC01270
								WHAMMP2
								MIR614
								LOC401312
								PACSIN1
								NXN
								RASGRF1
								CSN3
								EPHB6
								PTPRM
								PP14571
								ADAM20P1
								SH2D6
								SLC2A1-AS1
								TOMM70A
								PLCG2
								KIF26B
								FAM228B
								LOC387647
								CMYA5
								CILP
								SERPINI2
								OR1J2
								C6orf7
								AGER
								RXRG
								PRICKLE2-AS3
								LOC284294
								MIR1273E
								CRYGD
								MAP1B
								LINC01104
								A2M
								LINC00501
								MTFR1L
								ASTN1
								GATM
								C5orf60
								DEFB104A
								CRP
								AP5Z1
								C17orf77
								LOC100132146
								CHI3L2
								TCL6
